# Supplementary material for: Identification of myeloid-derived growth factor as a mechanically-induced, growth-promoting angiocrine signal for human hepatocytes
Source: Nat Commun. 2024 Feb 5;15:1076. doi: 10.1038/s41467-024-44760-y (PMC10844291; doi:10.1038/s41467-024-44760-y)
Supplement: Supplementary file 3 — Source Data [file 41467_2024_44760_MOESM3_ESM.xlsx]

## Sheet: Figure 1c
Figure 1c
		MYDGF in supernatant (% of unstret.)
	Unstret.	57.4722
		51.5323
		190.995
	Stretched	204.374
		223.107
		279.865
				The Western blot bands in the boxes outlined in black were only used for quantification. Detected proteins and molecular weights in kilodalton (kDa) are also indicated. In addition, the colorimetric images of the respective Western blots are shown.

## Sheet: Figure 1d
Figure 1d
		GAPDH in lysates (% of unstret.)
	Unstret.	96.0468
		75.2278
		128.725
	Stretched	64.6987
		66.6619
		111.426
				The Western blot bands in the boxes outlined in black were only used for quantification. Detected proteins and molecular weights in kilodalton (kDa) are also indicated. In addition, the colorimetric images of the respective Western blots are shown.

## Sheet: Figure 1e
Figure 1e
		MYDGF mRNA expression normalized to RPLP0 (% of unstret.)
	Unstret.	104.53
		90.13
		107.62
		107.58
		100.95
		99.63
		89.57
	Stretched	157.71
		142.36
		113.35
		116.88
		120.01
		122.11
		104.27
		100.64

## Sheet: Figure 1f
Figure 1f
		MYDGF mRNA expression normalized to B2M (% of unstret.)
	Unstret.	101.18
		69.48
		109.59
		91.16
		116.96
		66.26
		144.42
		100.95
	Stretched	123.26
		113.13
		124.66
		145.1
		133.23
		118.01
		132.02

## Sheet: Figure 1g
Figure 1g
		MYDGF mRNA expression normalized to HPRT (% of unstret.)
	Unstret.	130.61
		70.96
		66.02
		101.19
		121.95
		104.86
		110.62
		93.81
	Stretched	174.28
		154.66
		159.65
		159.32
		104.44
		105.3
		75.25
		100.4

## Sheet: Figure 1i
Figure 1i
		MYDGF serum level (pg ml-1)
	Pre In-situ split	55.24
	Post In-situ split	99.6
	1 Hour post Surgery	135.24
	6 Hours post Surgery	132.75
	12 Hours post Surgery	106.45
	24 Hours post Surgery	65.26
	48 Hours post Surgery	43.64

## Sheet: Figure 1j
Figure 1j
		MYDGF plasma level (pg ml-1)
		Pre Surgery	Post Surgery
		20.84	42.62
		18.4	31.2
		17.6	25.03
		28.51	37.72
		33.95	36.77
		17.6	18.4

## Sheet: Figure 2d
Figure 2d
	Male, 23 years	Proliferating hepatocytes per well
	Control	50
		19
		16
		13
		56
		18
		17
		10
	MYDGF	43
		68
		36
		53

## Sheet: Figure 2e
Figure 2e
	Female, 49 years	Proliferating hepatocytes per well
	Control	22
		19
		17
		9
		18
		10
		24
		27
		9
		8
		10
		9
		7
		7
		11
		12
	MYDGF	20
		16
		19
		15
		18
		16
		19

## Sheet: Figure 2f
Figure 2f
	Female, 12 years	Proliferating hepatocytes per well
	Control	157
		218
		227
		212
		180
		227
		244
	MYDGF	150
		241
		336
		207
		346
		472
		325
		432

[truncated: 45 more sheets: Figure 2i, Figure 2l, Figure 2o, Figure 3a+b, Figure 3c+d, Figure 3e+f, Figure 4d, Figure 4e, Figure 4h, Figure 4i, Figure 5c, Figure 5d, Figure 5g, Figure 5k, Suppl. Figure 1c, Suppl. Figure 2c, Suppl. Figure 2f, Suppl. Figure 2i, Suppl. Figure 2j, Suppl. Figure 2m …]
